# Supplementary material for: New insights into the role of endosomal proteins for African swine fever virus infection
Source: PLoS Pathog. 2022 Jan 26;18(1):e1009784. doi: 10.1371/journal.ppat.1009784 (PMC8820605; doi:10.1371/journal.ppat.1009784)
Supplement: S1 Data — Excel spreadsheet containing, in separate sheets, the underlying numerical data and statistical analysis for Figs 3E, 3F, 4C, 5C, 5D, 6A–6F, 7A–7C, S7 and S8E. (XLSX) [file ppat.1009784.s011.xlsx]

## Sheet: Fig 1B
Cholesterol efflux blockade and inhibition of ASFV infectivity
		Mock	Ctrl	DMSO	0.01	0.05	0.1	0.5	1	5	10	U drug conc. (µM)
		341935	1271506	1215852	1172812	1191313	1193974	978004	781089	505750	375130
		335784	1210292	1293201	1172592	1097892	1014813	819008	608499	519121	387844
		340186	1089101	1162093	1113020	924991	1014369	757473	629757	512377	378449
	mean	339302	1.1903e+06	1.22372e+06	1152808	1.0714e+06	1.07439e+06	851495	673115	512416	380474
	std deviation	3169.42	92831.4	65906.8	34457.6	135123	103567	113798	94110.4	6685.59	6594.54
	SEM	1829.87	53596.2	38051.3	19894.1	78013.4	59794.5	65701.4	54334.7	3859.92	3807.36

## Sheet: Fig 3A
Densitometric analysis of NPC1 in Vero cells transduced with lentiviral particles encoding NPC1 shRNA or Scrambled shRNA (SCR) as control
		SCR	shNPC1
		95	24.3023
		110	12.0732
		90	14.6512
		105	23.6765
	mean	100	18.6758
	std deviation	9.12871	6.23049
	SEM	4.56435	3.11524

## Sheet: fig 3B
Flow cytometry analysis of shNPC1 and SCR vero cells infected with fluorescent recombinant virus B54GFP at a MOI of 1pfu/ml for 16 hpi.
		SCR	shNPC1
		90.7959	65.7012
		101.354	65.7012
		107.851	68.9497
	mean	100	66.784
	std deviation	8.60754	1.87553
	SEM	4.96956	1.08284

## Sheet: Fig 3C
Quantification of ASFV DNA by qPCR in shNPC1 and SCR vero cells
		SCR	shNPC1
		6.04197	4.37854
		5.84515	4.37994
		6.94876	5.20546
		6.90945	5.45706
		7.02981
		7.02981
		8.23953
		8.23953
		6.81934
		6.81934
	mean	6.99227	4.85525
	std deviation	0.774712	0.559163
	SEM	0.244986	0.279582

## Sheet: Fig 3D
Densitometric analysis of Lamp2 in Vero cells transduced with lentiviral particles encoding Lamp2 shRNA or Scrambled shRNA (SCR) as control
		SCR	shLamp2
		100	65.0943
		80	48.3168
		120	68.9935
		100	52.7262
		100	16.1458
	mean	100	50.2553
	std deviation	14.1421	20.8844
	SEM	6.32456	9.33979

## Sheet: Fig 3E
Flow cytometry analysis of cells shown in shLamp2 vero cells and SCR and infected with fluorescent recombinant virus B54GFP at a MOI of 1pfu/ml for 16 hpi.
		SCR	shLamp2
		102.014	82.4645
		100.237	78.5545
		97.7488	79.9763
		97.379	43.246
		100.706	47.4798
		101.915	43.8508
		102.843	100.569
		96.589	84.0819
		100.569	97.726
	mean	100	73.1054
	std deviation	2.24318	22.4985
	SEM	0.747727	7.4995

## Sheet: Fig 3F
Quantification of ASFV DNA by qPCR in shLamp2 and SCR vero cells
		SCR	shLamp2
		4.45073	3.23495
		7.10161	3.81843
		3.85031	3.25751
		6.02688	3.48658
	mean	5.35738	3.44937
	std deviation	1.48142	0.271033
	SEM	0.740711	0.135517

## Sheet: Fig 4C
NPC1 mRNA levels in WT, empty and NPC1 KO cells
		WT	Empty	NPC1 KO
		1.48016	1.19908	0.0783764
		1.41311	1.44151	0.0843035
		0.887062	0.449097	0.0395194
		0.652923	0.350272	0.0295301
		0.845033	1.47438	0.109949
		0.721717		0.0786987
		1.08397		0.0483094
		1.11383		0.0552901
		1.07908		0.0296253
		0.882881		0.00425299
		0.931929		0.00903899
		0.858739		0.0121752
		1.04957		0.0389259
	mean	1	0.982867	0.0475381
	std deviation	0.242024	0.544006	0.0324287
	SEM	0.0671254	0.243287	0.00899409

## Sheet: Fig 5C
Viral core (p150) colocalization with Rab7 in WT, empty and NPC1 KO vero cells
		WT	Empty	NPC1 KO
		0.008	0.064	0.094
		0.068	0.011	0.155
		0.074	0.012	0.353
		0.067	0.095	0.131
		0.062	0.029	0.276
		0.115	0.241	0.324
		0.066	0.031	0.043
		0.062	0.198	0.07
		0.149	0.137	0.13
		0.055	0.14	0.027
		0.068	0.154	0.068
		0.029	0.001	0.241
		0.074	0.114	0.419
		0.012	0	0.507
		0.141	0.04	0.094
		0.03	0.02	0.132
		0.144	0.248	0.062
		0.026	0.025	0.415
		0.021	0.007	0.268
		0.208	0.002	0.564
		0.197	0.01	0.046
		0.075	0.004	0.109
		0.062	0.084	0.031
		0.036	0.158	0.044
		0.033	0.286	0.331
			0.061	0.135
			0.146	0.422
			0.015
	mean	0.07528	0.0833214	0.20337
	std deviation	0.0544354	0.085319	0.16098
	SEM	0.0108871	0.0161238	0.0309807

## Sheet: Fig 5D
Percentages of viral cores inside endosomes
		WT	Empty	NPC1 KO
		0	0	36.559
		0	0	19.331
		0	0	30.833
		0	0	0
		0	0	56.989
		0	0	37.255
		0	0	54.43
		0	0	19.565
		0	0	19.355
		0	0	7.317
		0	0	32.258
		0	0	44.828
		0	0	28.947
		0	0	1.042
		0	0	4.762
		0	0	16.732
		0	0	33.333
		0	0	4
		4	0	0
		0	0	48
		0	0	4.762
		0	0	17.5
		0	0
			0
			0
			0
			0
			0
	mean	0.173913	0	23.5363
	std deviation	0.834058	0	18.0409
	SEM	0.173913	0	3.84633

[truncated: 11 more sheets: Fig 6A, Fig 6B, Fig 6D, Fig 6E, Fig 6F, Fig 7A, Fig 7B, Fig 7C, Fig S7, Fig S8E, Hoja4]
